# Supplementary material for: A Rho Kinase (ROCK) Inhibitor, Y-27632, Inhibits the Dissociation-Induced Cell Death of Salivary Gland Stem Cells
Source: Molecules. 2021 May 1;26(9):2658. doi: 10.3390/molecules26092658 (PMC8124333; doi:10.3390/molecules26092658)
Supplement: Supplementary file 1 [file molecules-26-02658-s001.zip]

Archive with 1 entries (1 files):
- molecules-1175745-supplementary.pdf
